# Supplementary material for: Specific Salivary Neuropeptides Shift Synchronously during Acute Stress in Fire Recruits
Source: Brain Sci. 2024 May 13;14(5):492. doi: 10.3390/brainsci14050492 (PMC11119501; doi:10.3390/brainsci14050492)
Supplement: Supplementary file 1 [file brainsci-14-00492-s001.zip]

Archive with 1 entries (1 files):
- brainsci-2956125-supplementary.pdf
